# Supplementary material for: Oxygen Isotope Variability within Nautilus Shell Growth Bands
Source: PLoS One. 2016 Apr 21;11(4):e0153890. doi: 10.1371/journal.pone.0153890 (PMC4839723; doi:10.1371/journal.pone.0153890)
Supplement: S2 Table — Complete data table of analyses in the outer prismatic layer of the aquarium-reared Nautilus belauensis including bracketing standards and aragonite standard. (XLSX) [file pone.0153890.s004.xlsx]

## Sheet: Waikiki 89-39 edited_2
Table S2: Ion microprobe raw and corrected oxygen isotope ratios from analyses of Nautilus belauensis and standards.
					Precision		Precision				Primary Beam Current (nA)
Analysis#	Analysis Name	Arag δ18OVPDB (‰)ʕ	d18OVPDB (‰)*	d18OVSMOW (‰)	(2 s.d.)**	d18ORaw (‰)	(2s)†	IMF¥	date	time		16O- (109 cps)	Yield (109 cps/nA)	% UWC3 yieldV	Stage X (μm)	Stage Y (μm)	O16H1/O16	OHO-std €	Distance um Ψ	Pit Type Ϣ	Mineral Ю	CLFM Ѫ	Pit.Name
	UWC-3 STD = 12.49‰ VSMOW
	UW-Arg-7 = 19.73 ‰ VSMOW
20130923@1.asc	WI-STD 72 UWC-3, Grain 1					9.21	0.473		2013-09-23	16:58:00	1.13578	1.64819	1.648		-142	482	0.00331				C
20130923@2.asc	WI-STD 72 UWC-3, Grain 1					9.169	0.395		2013-09-23	17:10:00	1.13422	1.6482	1.648		-125	506	0.00348				C
20130923@3.asc	WI-STD 72 UWC-3, Grain 1					9.242	0.453		2013-09-23	17:17:00	1.13398	1.65088	1.651		-101	522	0.00338				C
20130923@4.asc	WI-STD 72 UWC-3, Cs-res = 180					9.117	0.315		2013-09-23	17:20:00	1.15753	1.66937	1.669		-230	498	0.00318				C
	average and 2 SD					9.185	0.108
20130923@5.asc	WI-STD 72 UWC-3, Grain 1					8.984	0.324		2013-09-23	17:26:00	1.18264	1.65777	1.658		-281	523	0.00317				C
20130923@6.asc	WI-STD 72 UWC-3, Grain 1					9.028	0.339		2013-09-23	17:30:00	1.17893	1.66356	1.664		-301	573	0.00311				C
20130923@7.asc	WI-STD 72 UWC-3, Grain 1					8.891	0.37		2013-09-23	17:33:00	1.17251	1.66104	1.661		-333	602	0.00312				C
20130923@8.asc	WI-STD 72 UWC-3, Grain 1					9.026	0.361		2013-09-23	17:37:00	1.16723	1.66118	1.661		-261	675	0.00317				C
	average and 2 SD					8.982	0.128
20130923@9.asc	WI-STD 72 UWC-3, Grain 2					8.984	0.366		2013-09-23	17:41:00	1.158	1.65139	1.651		-1083	463	0.00314				C
20130923@10.asc	WI-STD 72 UWC-3, Grain 2					8.815	0.306		2013-09-23	17:45:00	1.15115	1.65249	1.652		-1059	496	0.00317				C
20130923@11.asc	WI-STD 72 UWC-3, Grain 2					9.154	0.374		2013-09-23	17:49:00	1.14857	1.65919	1.659		-1015	485	0.00314				C
20130923@12.asc	WI-STD 72 UWC-3, Grain 2					9.193	0.382		2013-09-23	17:52:00	1.14662	1.6543	1.654		-982	522	0.00316				C
	average and 2 SD					9.037	0.347
20130923@13.asc	WI-STD 72 UW-Arg-7, Grain 2					17.557	0.342		2013-09-23	18:02:00	1.12592	1.59153	1.592		215	1439	0.00515				A
20130923@14.asc	WI-STD 72 UW-Arg-7, Grain 2					17.699	0.406		2013-09-23	18:08:00	1.11665	1.58515	1.585		284	1434	0.00513				A
20130923@15.asc	WI-STD 72 UW-Arg-7, Grain 2, Cs-res.=181					17.224	0.304		2013-09-23	18:12:00	1.1436	1.60153	1.602		319	1440	0.00507				A
20130923@16.asc	WI-STD 72 UW-Arg-7, Grain 2					17.419	0.437		2013-09-23	18:15:00	1.16625	1.59967	1.6		247	1443	0.00493				A
	average and 2 SD					17.475	0.405
20130923@17.asc	WI-STD 72 UW-Arg-7, Grain 8					17.337	0.34		2013-09-23	18:19:00	1.16907	1.59575	1.596		756	2493	0.00637				A
20130923@18.asc	WI-STD 72 UW-Arg-7, Grain 8					17.231	0.373		2013-09-23	18:22:00	1.16868	1.58745	1.587		759	2458	0.00643				A
20130923@19.asc	WI-STD 72 UW-Arg-7, Grain 8					16.984	0.361		2013-09-23	18:25:00	1.16488	1.59294	1.593		779	2512	0.00656				A
20130923@20.asc	WI-STD 72 UW-Arg-7, Grain 8					17.055	0.354		2013-09-23	18:29:00	1.16011	1.57777	1.578		731	2369	0.00642				A
	average and 2 SD					17.152	0.323
20130923@21.asc	WI-STD 72 UWC-3, Grain 1					9.176	0.286		2013-09-23	18:33:00	1.15448	1.65223	1.652		-260	469	0.00308				C
20130923@22.asc	WI-STD 72 UWC-3, Grain 1					9.308	0.323		2013-09-23	18:36:00	1.14763	1.64622	1.646		-293	471	0.00307				C
	WI-STD-80
20130925@375.asc	WI-STD-80 UWC-3 g2					10.697	0.523		2013-09-25	20:01:00	0.957921	1.64856	1.649		-507	666	0.00284				C
20130925@376.asc	WI-STD-80 UWC-3 g2 Cs-Res=204					10.205	0.361		2013-09-25	20:09:00	1.08415	1.6483	1.648		-508	735	0.00265				C
20130925@377.asc	WI-STD-80 UWC-3 g2					9.955	0.244		2013-09-25	20:12:00	1.10257	1.63828	1.638		-590	569	0.00261				C
20130925@378.asc	WI-STD-80 UWC-3 g2					10.133	0.308		2013-09-25	20:16:00	1.10758	1.64762	1.648		-424	539	0.00262				C
20130925@379.asc	WI-STD-80 UWC-3 g2					10.183	0.325		2013-09-25	20:19:00	1.11094	1.65553	1.656		-346	755	0.00262				C
	average and 2SD					10.119	0.227
20130925@380.asc	WI-STD-80 Argonite					16.583	0.189		2013-09-25	20:26:00	1.11282	1.62262	1.623		-4752	-1825	0.005				A
20130925@381.asc	WI-STD-80 Argonite					16.325	0.211		2013-09-25	20:30:00	1.11301	1.61763	1.618		-4830	-1925	0.00502				A
	Waikiki 89-39
20130925@382.asc	UWC-3					9.854	0.302		2013-09-26	00:03:00	1.00283	1.5922	1.588		-1839	428	0.0104				C
20130925@383.asc	UWC-3 Cs-206					9.786	0.361		2013-09-26	00:08:00	1.02888	1.70088	1.653		-1819	428	0.00956				C
20130925@384.asc	UWC-3					10.073	0.303		2013-09-26	00:11:00	1.05133	1.71818	1.634		-1819	438	0.0105				C
20130925@385.asc	UWC-3 Cs-207					9.778	0.37		2013-09-26	00:15:00	1.10238	1.80523	1.638		-1772	466	0.00913				C
	bracket average and 2SD					9.873	0.276	0.9974
20130925@386.asc	Waikiki 89-39 Med 1-1	-1.85322	-1.24322	29.6283	0.36	27.024	0.33		2013-09-26	00:19:00	1.13293	1.75683	1.551	95.6	-1828	1738	0.0192	0.009875	216.854	4	A	0.658014	1-1
20130925@387.asc	Waikiki 89-39 Med 1-2	-1.68304	-1.07304	29.8038	0.36	27.199	0.412		2013-09-26	00:23:00	1.1429	1.77663	1.554	95.8	-1861	1727	0.0185	0.009175	204.949	3	A	0.113015	1-2
20130925@388.asc	Waikiki 89-39 Med 1-3	-1.81335	-1.20335	29.6695	0.36	27.065	0.296		2013-09-26	00:28:00	1.14462	1.80616	1.578	97.3	-1873	1713	0.0207	0.011375	189.87	2	A	-1.38655	1-3
20130925@389.asc	Waikiki 89-39 Med 1-4	-1.81627	-1.20627	29.6664	0.36	27.062	0.414		2013-09-26	00:32:00	1.15186	1.81095	1.572	96.9	-1893	1697	0.0202	0.010875	173.997	1	A	0.843407	1-4
20130925@390.asc	Waikiki 89-39 Med 1-5	-1.98353	-1.37353	29.494	0.36	26.89	0.26		2013-09-26	00:35:00	1.14814	1.80899	1.576	97.1	-1881	1682	0.0214	0.012075	161.299	3	A	-1.02691	1-5
20130925@391.asc	Waikiki 89-39 Med 1-6	-1.4759	-0.865901	30.0173	0.36	27.412	0.332		2013-09-26	00:39:00	1.14063	1.78524	1.565	96.5	-1902	1672	0.0182	0.008875	150.188	3	A	-6.1379	1-6
20130925@392.asc	Waikiki 89-39 Med 1-7	-1.4584	-0.848397	30.0354	0.36	27.43	0.267		2013-09-26	00:42:00	1.1395	1.8021	1.581	97.5	-1881	1663	0.0177	0.008375	143.045	1	A	8.08409	1-7
20130925@393.asc	Waikiki 89-39 Med 1-8	-1.42825	-0.81825	30.0665	0.36	27.461	0.286		2013-09-26	00:46:00	1.14251	1.81233	1.586	97.8	-1902	1654	0.0179	0.008575	134.315	1	A	0.745741	1-8
20130925@394.asc	Waikiki 89-39 Med 1-9	-1.58579	-0.975791	29.904	0.36	27.299	0.366		2013-09-26	00:49:00	1.14345	1.81367	1.586	97.8	-1882	1644	0.0164	0.007075	125.584	1	A	-3.89939	1-9
20130925@395.asc	Waikiki 89-39 Med 1-10	-1.12192	-0.51192	30.3823	0.36	27.776	0.364		2013-09-26	00:53:00	1.14818	1.79853	1.566	96.6	-1904	1635	0.0155	0.006175	116.854	1	A	1.11645	1-10
20130925@396.asc	UWC-3					9.77	0.297		2013-09-26	00:57:00	1.14822	1.84716	1.609		-1642	460	0.00878				C
20130925@397.asc	UWC-3					10.275	0.359		2013-09-26	01:01:00	1.13375	1.84715	1.629		-1642	480	0.00886				C
20130925@398.asc	UWC-3					10.002	0.422		2013-09-26	01:04:00	1.14157	1.84723	1.618		-1612	480	0.0087				C
20130925@399.asc	UWC-3					9.894	0.29		2013-09-26	01:08:00	1.1454	1.83971	1.606		-1612	450	0.00867				C
	bracket average and 2SD					9.929	0.355	0.997471
20130925@400.asc	Waikiki 89-39 Med 1-11	-1.25158	-0.641583	30.2486	0.32	27.662	0.309		2013-09-26	01:11:00	1.13993	1.76404	1.547	96.3	-1884	1627	0.0174	0.0087275	108.918	3	A	-2.16918	1-11
20130925@401.asc	Waikiki 89-39 Med 1-12	-3.22859	-2.61859	28.2105	0.32	25.629	0.301		2013-09-26	01:15:00	1.14497	1.68734	1.474	91.8	-1865	1609	0.0237	0.0150275		Nacre	A
20130925@402.asc	Waikiki 89-39 Med 1-13	-3.95891	-3.34891	27.4576	0.32	24.878	0.366		2013-09-26	01:19:00	1.14169	1.59137	1.394	86.8	-1866	1587	0.0265	0.0178275		Nacre	A
20130925@403.asc	Waikiki 89-39 Med 1-14	-3.79359	-3.18359	27.628	0.32	25.048	0.342		2013-09-26	01:22:00	1.13797	1.5829	1.391	86.6	-1846	1577	0.0263	0.0176275		Nacre	A
20130925@404.asc	Waikiki 89-39 Med 1-15	-3.39877	-2.78877	28.035	0.32	25.454	0.335		2013-09-26	01:26:00	1.13187	1.63184	1.442	89.8	-1868	1564	0.0264	0.0177275		Nacre	A
20130925@405.asc	Waikiki 89-39 Med 2-1	-1.70086	-1.09086	29.7854	0.32	27.2	0.291		2013-09-26	01:31:00	1.12827	1.7246	1.529	95.2	-2991	1729	0.0219	0.0132275	94.632	3	A	-2.3891	2-1
20130925@406.asc	Waikiki 89-39 Med 2-2	-1.30604	-0.696041	30.1924	0.32	27.606	0.278		2013-09-26	01:35:00	1.13226	1.70317	1.504	93.7	-2981	1714	0.0227	0.0140275	82.727	1	A	-1.08176	2-2
20130925@407.asc	Waikiki 89-39 Med 2-3	-0.851903	-0.241903	30.6606	0.32	28.073	0.34		2013-09-26	01:39:00	1.13089	1.70981	1.512	94.1	-3001	1699	0.0175	0.0088275	66.854	1	A	-3.32971	2-3
20130925@408.asc	Waikiki 89-39 Med 2-4	-0.839261	-0.229261	30.6737	0.32	28.086	0.318		2013-09-26	01:42:00	1.1271	1.72456	1.53	95.3	-2976	1694	0.0165	0.0078275	66.061	1	A	-4.31308	2-4
20130925@409.asc	Waikiki 89-39 Med 2-5	-1.67169	-1.06169	29.8155	0.32	27.23	0.381		2013-09-26	01:46:00	1.12377	1.72734	1.537	95.7	-2973	1681	0.021	0.0123275	54.156	2	A	-0.814151	2-5
20130925@410.asc	UWC-3					10.042	0.369		2013-09-26	01:50:00	1.11775	1.78265	1.595		-1613	358	0.0087				C
20130925@411.asc	UWC-3					9.927	0.347		2013-09-26	01:54:00	1.11947	1.78584	1.595		-1588	363	0.00867				C
20130925@412.asc	UWC-3					9.891	0.376		2013-09-26	01:57:00	1.11798	1.79187	1.603		-1578	348	0.00854				C
20130925@413.asc	UWC-3					9.783	0.343		2013-09-26	02:00:00	1.11552	1.77862	1.594		-1578	333	0.00846				C
	bracket average and 2SD					9.948	0.324	0.997489
20130925@414.asc	Waikiki 89-39 Med 2-6	-1.03768	-0.427676	30.4691	0.29	27.755	0.318		2013-09-26	02:04:00	1.11411	1.69946	1.525	95	-3015	1684	0.0174	0.00899	49.394	1	A	2.8074	2-6
20130925@415.asc	Waikiki 89-39 Med 2-7	-1.05421	-0.44421	30.4521	0.29	27.738	0.314		2013-09-26	02:08:00	1.10813	1.70016	1.534	95.6	-3025	1669	0.019	0.01059	35.108	3	A	1.22763	2-7
20130925@416.asc	Waikiki 89-39 Med 2-8	-1.36057	-0.750572	30.1362	0.29	27.423	0.39		2013-09-26	02:11:00	1.1055	1.702	1.54	95.9	-3032	1656	0.0181	0.00969	21.616	3	A	1.97992	2-8
20130925@417.asc	Waikiki 89-39 Med 2-9	-1.71556	-1.10556	29.7703	0.29	27.058	0.367		2013-09-26	02:15:00	1.10449	1.73096	1.567	97.6	-3026	1643	0.0178	0.00939	8.124	1	A	0.396896	2-9
20130925@418.asc	Waikiki 89-39 Med 2-10	-3.25321	-2.64321	28.1851	0.29	25.477	0.33		2013-09-26	02:18:00	1.10253	1.57506	1.429	89	-3047	1592	0.0257	0.01729		Nacre	A
20130925@419.asc	Waikiki 89-39 Med 3-1	-1.80893	-1.19893	29.674	0.29	26.962	0.343		2013-09-26	02:23:00	1.09518	1.68492	1.538	95.9	-2531	1732	0.0259	0.01749	148.6	1	A	-7.16337	3-1
20130925@420.asc	Waikiki 89-39 Med 3-2	-1.54147	-0.931472	29.9497	0.29	27.237	0.351		2013-09-26	02:27:00	1.09506	1.6824	1.536	95.7	-2520	1721	0.0233	0.01489	139.87	1	A	2.4793	3-2
20130925@421.asc	Waikiki 89-39 Med 3-3	-1.41795	-0.807954	30.0771	0.29	27.364	0.278		2013-09-26	02:31:00	1.09103	1.68395	1.543	96.2	-2540	1717	0.0238	0.01539	132.727	1	A	1.12592	3-3
20130925@422.asc	Waikiki 89-39 Med 3-4	-1.23608	-0.626082	30.2646	0.29	27.551	0.302		2013-09-26	02:34:00	1.08051	1.67074	1.546	96.3	-2541	1703	0.0208	0.01239	120.029	3	A	-3.04418	3-4
20130925@423.asc	Waikiki 89-39 Med 3-5	-0.843161	-0.233161	30.6696	0.29	27.955	0.255		2013-09-26	02:38:00	1.08411	1.66389	1.535	95.6	-2542	1689	0.019	0.01059	107.33	1	A	-2.84144	3-5
20130925@424.asc	Waikiki 89-39 Med 3-6	-0.887899	-0.277899	30.6235	0.29	27.909	0.545		2013-09-26	02:42:00	1.07957	1.67541	1.552	96.7	-2532	1679	0.0181	0.00969	99.394	1	A	0.984285	3-6
20130925@425.asc	UWC-3					10.02	0.386		2013-09-26	02:46:00	1.07292	1.72826	1.611		-1624	418	0.00853				C
20130925@426.asc	UWC-3 Cs 208					9.599	0.315		2013-09-26	02:50:00	1.11591	1.82699	1.637		-1593	420	0.00819				C
20130925@427.asc	UWC-3					9.678	0.406		2013-09-26	02:53:00	1.15741	1.85717	1.605		-1569	422	0.00812				C
20130925@428.asc	UWC-3					9.74	0.309		2013-09-26	02:56:00	1.17063	1.87309	1.6		-1569	402	0.00807				C
	bracket average and 2SD					9.82325	0.292	0.997366
20130925@429.asc	Waikiki 89-39 Med 3-7	-0.978223	-0.368223	30.5304	0.42	27.823	0.358		2013-09-26	03:00:00	1.17513	1.79978	1.532	95.5	-2551	1669	0.0169	0.00880125	87.489	2	A	-6.68576	3-7
20130925@430.asc	Waikiki 89-39 Med 3-8	-0.67089	-0.06089	30.8472	0.42	28.139	0.367		2013-09-26	03:03:00	1.17544	1.8116	1.541	96.1	-2542	1658	0.0151	0.00700125	78.759	1	A	9.39085	3-8
20130925@431.asc	Waikiki 89-39 Med 3-9	-0.846926	-0.236926	30.6658	0.42	27.958	0.407		2013-09-26	03:07:00	1.17599	1.80578	1.536	95.8	-2563	1653	0.0153	0.00720125	69.235	1	A	-0.200493	3-9
20130925@432.asc	Waikiki 89-39 Med 3-10	-0.829419	-0.219419	30.6838	0.42	27.976	0.244		2013-09-26	03:11:00	1.17357	1.81149	1.544	96.3	-2546	1643	0.0153	0.00720125	65.267	1	A	-4.52221	3-10
20130925@433.asc	Waikiki 89-39 Med 3-11	-1.46548	-0.855481	30.0281	0.42	27.322	0.328		2013-09-26	03:15:00	1.17235	1.81453	1.548	96.5	-2526	1638	0.0161	0.00800125	62.886	3	A	-5.35978	3-11
20130925@434.asc	Waikiki 89-39 Med 3-12	-1.42658	-0.816578	30.0682	0.42	27.362	0.309		2013-09-26	03:18:00	1.16985	1.81193	1.549	96.6	-2506	1633	0.0166	0.00850125	60.505	1	A	-4.18534	3-12
20130925@435.asc	Waikiki 89-39 Med 3-13	-1.58705	-0.977053	29.9027	0.42	27.197	0.364		2013-09-26	03:22:00	1.15812	1.78616	1.542	96.2	-2481	1683	0.0197	0.0116012	108.124	1	A	-1.80772	3-13
20130925@436.asc	Waikiki 89-39 Large 1-1	-1.31376	-0.70376	30.1845	0.42	27.478	0.371		2013-09-26	03:28:00	1.16347	1.75547	1.509	94.1	-1232	-1495	0.0176	0.00950125		2	A
20130925@437.asc	Waikiki 89-39 Large 1-2	-1.34975	-0.739745	30.1474	0.42	27.441	0.353		2013-09-26	03:32:00	1.16038	1.7444	1.503	93.8	-1207	-1498	0.0169	0.00880125		3	A
20130925@438.asc	Waikiki 89-39 Large 1-3	-1.06186	-0.451864	30.4442	0.42	27.737	0.38		2013-09-26	03:36:00	1.15757	1.70667	1.474	92	-1220	-1477	0.0176	0.00950125		1	A
20130925@439.asc	Waikiki 89-39 Large 1-4	-1.47132	-0.861317	30.0221	0.42	27.316	0.298		2013-09-26	03:40:00	1.1551	1.7297	1.497	93.4	-1192	-1466	0.0174	0.00930125		3	A
20130925@440.asc	UWC-3					9.967	0.262		2013-09-26	03:44:00	1.15017	1.83072	1.592		-1614	567	0.00801				C
20130925@441.asc	UWC-3					9.812	0.368		2013-09-26	03:47:00	1.14732	1.82804	1.593		-1582	567	0.00798				C
20130925@442.asc	UWC-3					9.628	0.303		2013-09-26	03:50:00	1.14626	1.82933	1.596		-1576	546	0.00794				C
20130925@443.asc	UWC-3					10.196	0.318		2013-09-26	03:54:00	1.14282	1.81867	1.591		-1603	546	0.00795				C
	bracket average and 2SD					9.83	0.424	0.997373
20130925@444.asc	Waikiki 89-39 Large 1-5	-1.17514	-0.565138	30.3274	0.38	27.727	0.359		2013-09-26	03:58:00	1.1395	1.73286	1.521	95	-1201	-1456	0.0176	0.0097725		3	A
20130925@445.asc	Waikiki 89-39 Large 1-6	-1.45229	-0.842292	30.0417	0.38	27.442	0.357		2013-09-26	04:02:00	1.1377	1.74399	1.533	95.8	-1180	-1452	0.0171	0.0092725		3	A
20130925@446.asc	Waikiki 89-39 Large 1-7	-1.39394	-0.783944	30.1018	0.38	27.502	0.346		2013-09-26	04:05:00	1.13523	1.75605	1.547	96.7	-1195	-1442	0.0161	0.0082725		1	A
20130925@447.asc	Waikiki 89-39 Large 1-8	-1.63025	-1.02025	29.8582	0.38	27.259	0.406		2013-09-26	04:09:00	1.13359	1.74156	1.536	96	-1174	-1430	0.0174	0.0095725		1	A
20130925@448.asc	Waikiki 89-39 Large 1-9	-1.60205	-0.992052	29.8873	0.38	27.288	0.328		2013-09-26	04:13:00	1.12706	1.75551	1.558	97.3	-1174	-1416	0.0148	0.0069725		3	A
20130925@449.asc	Waikiki 89-39 Large 1-10	-1.51161	-0.901613	29.9805	0.38	27.381	0.319		2013-09-26	04:16:00	1.12412	1.70302	1.515	94.7	-1149	-1424	0.0161	0.0082725		3	A
20130925@450.asc	Waikiki 89-39 Large 1-11	-3.64132	-3.03132	27.785	0.38	25.191	0.462		2013-09-26	04:20:00	1.12498	1.55246	1.38	86.2	-1162	-1404	0.0312	0.0233725		*1	A
20130925@451.asc	Waikiki 89-39 Large 1-12	-3.79497	-3.18497	27.6266	0.38	25.033	0.305		2013-09-26	04:24:00	1.12045	1.63052	1.455	90.9	-1084	-1310	0.0384	0.0305725		Nacre	A
20130925@452.asc	Waikiki 89-39 Large 2-1	-1.5651	-0.955099	29.9254	0.38	27.326	0.408		2013-09-26	04:29:00	1.11822	1.60902	1.439	89.9	-2878	-513	0.0219	0.0140725		4	A
20130925@453.asc	Waikiki 89-39 Large 2-2	-2.11163	-1.50163	29.362	0.38	26.764	0.369		2013-09-26	04:33:00	1.11614	1.69828	1.522	95.1	-2878	-503	0.0189	0.0110725		4	A
20130925@454.asc	Waikiki 89-39 Large 2-3	-1.33462	-0.724623	30.163	0.38	27.563	0.277		2013-09-26	04:36:00	1.11372	1.68854	1.516	94.7	-2856	-500	0.0195	0.0116725		4	A
20130925@455.asc	UWC-3					9.917	0.249		2013-09-26	04:41:00	1.10828	1.7699	1.597		-1497	572	0.00797				C
20130925@456.asc	UWC-3 Cs - 209					10.173	0.354		2013-09-26	04:45:00	1.13433	1.843	1.625		-1474	553	0.00771				C
20130925@457.asc	UWC-3					9.987	0.374		2013-09-26	04:48:00	1.16578	1.87717	1.61		-1442	557	0.00759				C
20130925@458.asc	UWC-3					9.797	0.215		2013-09-26	04:52:00	1.17603	1.88064	1.599		-1501	550	0.00747				C
	bracket average and 2SD					9.93463	0.383	0.997476
20130925@459.asc	Waikiki 89-39 Large 2-4	-1.47397	-0.863966	30.0193	0.33	27.488	0.307		2013-09-26	04:55:00	1.1763	1.79224	1.524	94.4	-2850	-485	0.018	0.0104525		1	A
20130925@460.asc	Waikiki 89-39 Large 2-5	-1.56051	-0.95051	29.9301	0.33	27.399	0.313		2013-09-26	04:59:00	1.17392	1.81071	1.542	95.5	-2861	-472	0.017	0.0094525		2	A
20130925@461.asc	Waikiki 89-39 Large 2-6	-1.83667	-1.22667	29.6454	0.33	27.115	0.36		2013-09-26	05:03:00	1.18198	1.82153	1.541	95.5	-2859	-456	0.0183	0.0107525		3	A
20130925@462.asc	Waikiki 89-39 Large 2-7	-1.63636	-1.02636	29.8519	0.33	27.321	0.374		2013-09-26	05:06:00	1.17986	1.82173	1.544	95.6	-2864	-441	0.0163	0.0087525		1	A
20130925@463.asc	Waikiki 89-39 Large 2-8	-1.825	-1.215	29.6574	0.33	27.127	0.373		2013-09-26	05:10:00	1.17736	1.82958	1.554	96.3	-2869	-431	0.0158	0.0082525		3	A
20130925@464.asc	Waikiki 89-39 Large 2-9	-2.04282	-1.43282	29.4329	0.33	26.903	0.386		2013-09-26	05:14:00	1.17857	1.83143	1.554	96.3	-2859	-416	0.0149	0.0073525		1	A
20130925@465.asc	Waikiki 89-39 Large 2-10	-2.08853	-1.47853	29.3858	0.33	26.856	0.312		2013-09-26	05:17:00	1.17959	1.72633	1.464	90.7	-2859	-401	0.0177	0.0101525		2	A
20130925@466.asc	Waikiki 89-39 Small 1-1	-1.16377	-0.553768	30.3391	0.33	27.807	0.391		2013-09-26	05:23:00	1.17556	1.78117	1.515	93.9	463	823	0.0201	0.0125525		3	A
20130925@467.asc	Waikiki 89-39 Small 1-2	-1.70248	-1.09248	29.7838	0.33	27.253	0.374		2013-09-26	05:27:00	1.17349	1.68399	1.435	88.9	445	816	0.0183	0.0107525		4	A
20130925@468.asc	Waikiki 89-39 Small 1-3	-1.59746	-0.987461	29.892	0.33	27.361	0.378		2013-09-26	05:30:00	1.16864	1.78283	1.526	94.5	460	796	0.0169	0.0093525		3	A
20130925@469.asc	Waikiki 89-39 Small 1-4	-2.14298	-1.53298	29.3296	0.33	26.8	0.325		2013-09-26	05:34:00	1.15366	1.71884	1.49	92.3	441	781	0.0175	0.0099525		3	A
20130925@470.asc	UWC-3					9.777	0.325		2013-09-26	05:38:00	1.14427	1.86345	1.629		-1510	504	0.00743				C
20130925@471.asc	UWC-3					10.231	0.289		2013-09-26	05:42:00	1.14853	1.85879	1.618		-1485	504	0.00741				C
20130925@472.asc	UWC-3					10.04	0.288		2013-09-26	05:45:00	1.14732	1.856	1.618		-1500	484	0.00739				C
20130925@473.asc	UWC-3					10.092	0.401		2013-09-26	05:49:00	1.14368	1.85167	1.619		-1520	479	0.00741				C
	bracket average and 2SD					10.0017	0.331	0.997542
20130925@474.asc	Waikiki 89-39 Med 4-1	-2.30276	-1.69276	29.1649	0.28	26.663	0.356		2013-09-26	05:55:00	1.13813	1.64585	1.446	89.3	-958	1715	0.0194	0.01199	300.981	4	A	-0.97766	4-1
20130925@475.asc	Waikiki 89-39 Med 4-2	-1.66002	-1.05002	29.8275	0.28	27.324	0.342		2013-09-26	05:58:00	1.13508	1.74447	1.537	94.9	-978	1711	0.0172	0.00979	294.632	3	A	-0.97766	4-2
20130925@476.asc	Waikiki 89-39 Med 4-3	-1.39651	-0.786506	30.0992	0.28	27.595	0.268		2013-09-26	06:02:00	1.12252	1.77777	1.584	97.8	-964	1691	0.018	0.01059	280.346	1	A	-0.97766	4-3
20130925@477.asc	Waikiki 89-39 Med 4-4	-1.68336	-1.07336	29.8035	0.28	27.3	0.372		2013-09-26	06:06:00	1.126	1.77643	1.578	97.4	-974	1676	0.0207	0.01329	264.473	3	A	1.82519	4-4
20130925@478.asc	Waikiki 89-39 Med 4-5	-1.52778	-0.917777	29.9639	0.28	27.46	0.277		2013-09-26	06:10:00	1.12663	1.7799	1.58	97.6	-994	1676	0.0197	0.01229	258.918	2	A	-6.19461	4-5
20130925@479.asc	Waikiki 89-39 Med 4-6	-2.30374	-1.69374	29.1639	0.28	26.662	0.451		2013-09-26	06:14:00	1.12045	1.76852	1.578	97.5	-1011	1668	0.0294	0.02199	248.6	3	A	13.6555	4-6
20130925@480.asc	Waikiki 89-39 Med 4-7	-2.18024	-1.57024	29.2912	0.28	26.789	0.37		2013-09-26	06:17:00	1.12522	1.79764	1.598	98.7	-1003	1649	0.0165	0.00909	232.727	1	A	0.0567639	4-7
20130925@481.asc	Waikiki 89-39 Med 4-8	-1.91381	-1.30381	29.5659	0.28	27.063	0.317		2013-09-26	06:21:00	1.1253	1.78748	1.588	98.1	-1010	1632	0.0164	0.00899	216.854	1	A	0.658014	4-8
20130925@482.asc	Waikiki 89-39 Med 4-9	-1.65905	-1.04905	29.8285	0.28	27.325	0.43		2013-09-26	06:25:00	1.11966	1.72158	1.538	95	-1110	1717	0.0191	0.01169	277.172	4	A	-0.97766	4-9
20130925@483.asc	Waikiki 89-39 Med 4-10	-1.76309	-1.15309	29.7213	0.28	27.218	0.341		2013-09-26	06:29:00	1.12381	1.72031	1.531	94.5	-1120	1705	0.0182	0.01079	263.68	4	A	0.759663	4-10
20130925@484.asc	Waikiki 89-39 Med 4-11	-1.58418	-0.974175	29.9057	0.28	27.402	0.416		2013-09-26	06:32:00	1.12588	1.70144	1.511	93.3	-1114	1690	0.0178	0.01039	252.568	4	A	5.2093	4-11
20130925@485.asc	UWC-3					9.986	0.302		2013-09-26	06:37:00	1.12272	1.81289	1.615		-1558	517	0.00741				C
20130925@486.asc	UWC-3					9.901	0.344		2013-09-26	06:40:00	1.11693	1.80928	1.62		-1558	492	0.00742				C
20130925@487.asc	UWC-3					10.12	0.324		2013-09-26	06:44:00	1.11544	1.80717	1.62		-1558	472	0.00743				C
20130925@488.asc	UWC-3					10.082	0.302		2013-09-26	06:47:00	1.11462	1.79932	1.614		-1533	452	0.00738				C
	bracket average and 2SD					10.0286	0.281	0.997569
20130925@489.asc	Waikiki 89-39 Med 4-12	-1.59846	-0.98846	29.891	0.17	27.406	0.321		2013-09-26	06:51:00	1.11446	1.74105	1.562	97	-1123	1675	0.0161	0.0086725	236.695	2	A	-2.80286	4-12
20130925@490.asc	Waikiki 89-39 Med 4-13	-2.34232	-1.73232	29.1241	0.17	26.641	0.349		2013-09-26	06:55:00	1.11067	1.73623	1.563	97.1	-1122	1661	0.0163	0.0088725	221.616	4	A	-1.07327	4-13
20130925@491.asc	Waikiki 89-39 Med 4-14	-1.89211	-1.28211	29.5883	0.17	27.104	0.265		2013-09-26	06:58:00	1.10891	1.7556	1.583	98.3	-1122	1646	0.0154	0.0079725	208.918	1	A	-3.36158	4-14
20130925@492.asc	Waikiki 89-39 Med 4-15	-1.25911	-0.649106	30.2408	0.17	27.755	0.511		2013-09-26	07:02:00	1.11384	1.73102	1.554	96.5	-1215	1705	0.0179	0.0104725	247.013	3	A	3.60178	4-15
20130925@493.asc	Waikiki 89-39 Med 4-16	-1.10742	-0.497417	30.3972	0.17	27.911	0.387		2013-09-26	07:05:00	1.10773	1.7254	1.558	96.7	-1290	1722	0.0202	0.0127725	248.6	3	A	13.6555	4-16
20130925@494.asc	Waikiki 86-38 Med 4-17	-1.24355	-0.633548	30.2569	0.17	27.771	0.321		2013-09-26	07:09:00	1.10684	1.68748	1.525	94.7	-1349	1735	0.0196	0.0121725	251.775	3	A	14.243	4-17
20130925@495.asc	Waikiki 86-38 Med 4-18	-1.08505	-0.475053	30.4203	0.17	27.934	0.365		2013-09-26	07:12:00	1.10922	1.70397	1.536	95.4	-1369	1715	0.0172	0.0097725	228.759	1	A	1.66332	4-18
20130925@496.asc	Waikiki 86-38 Med 4-19	-1.36509	-0.755093	30.1316	0.17	27.646	0.411		2013-09-26	07:16:00	1.10664	1.69978	1.536	95.4	-1365	1699	0.0194	0.0119725	216.061	3	A	0.861259	4-19
20130925@497.asc	Waikiki 86-38 Med 4-20	-1.69181	-1.08181	29.7948	0.17	27.31	0.274		2013-09-26	07:19:00	1.10402	1.70113	1.541	95.7	-1318	1692	0.0183	0.0108725	217.648	4	A	0.0154114	4-20
20130925@498.asc	UWC-3					9.954	0.432		2013-09-26	07:23:00	1.10163	1.76007	1.598		-1682	520	0.00742				C
20130925@499.asc	UWC-3					10.116	0.299		2013-09-26	07:26:00	1.0985	1.76181	1.604		-1682	540	0.0075				C
20130925@500.asc	UWC-3					10.095	0.301		2013-09-26	07:29:00	1.09756	1.76081	1.604		-1658	529	0.00741				C
20130925@501.asc	UWC-3					10.122	0.347		2013-09-26	07:33:00	1.09651	1.76294	1.608		-1662	507	0.00745				C
	bracket average and 2SD					10.047	0.174	0.997587
	WI-STD-72
20130925@502.asc	UWC-3					10.118	0.372		2013-09-26	07:43:00	1.09846	1.76975	1.611		292	-539	0.00493				C
20130925@503.asc	UWC-3					10.191	0.334		2013-09-26	07:46:00	1.09627	1.7708	1.615		292	-563	0.00485				C
20130925@504.asc	UWC-3					10.278	0.269		2013-09-26	07:49:00	1.0953	1.76658	1.613		292	-587	0.00482				C
20130925@505.asc	UWC-3					9.888	0.302		2013-09-26	07:53:00	1.09307	1.77157	1.621		328	-587	0.00484				C
	average and 2SD
20130925@506.asc	UW-Arg-7 g 2					18.408	0.321		2013-09-26	07:57:00	1.08943	1.68656	1.548		-339	-1351	0.0068	0.0019025			A
20130925@507.asc	UW-Arg-7 g 2					18.293	0.348		2013-09-26	08:00:00	1.08743	1.6823	1.547		-339	-1375	0.00686	0.0019625			A
20130925@508.asc	UW-Arg-7 g 4					18.918	0.289		2013-09-26	08:03:00	1.089	1.67652	1.54		-1314	-1246	0.00491	1.25e-05			A
20130925@509.asc	UW-Arg-7 g 4					18.808	0.417		2013-09-26	08:07:00	1.0872	1.67434	1.54		-1326	-1222	0.00497	7.25e-05			A
20130925@510.asc	UWC-3					10.438	0.352		2013-09-26	08:12:00	1.08313	1.75013	1.616		307	-618	0.00494				C
20130925@511.asc	UWC-3					9.844	0.348		2013-09-26	08:16:00	1.08168	1.74943	1.617		249	-665	0.00492				C
20130925@512.asc	UWC-3					10.326	0.333		2013-09-26	08:19:00	1.08012	1.74533	1.616		225	-651	0.00493				C
20130925@513.asc	UWC-3					10.167	0.221		2013-09-26	08:22:00	1.07746	1.75171	1.626		201	-663	0.00495				C
	bracket average and 2SD					10.1562	0.411	0.987664
The analysis names refer to the three chips within the same epoxy round or the standard mount, only the medium piece of 89-39 was discussed because of the longest continous record of growth sampled. ʕ δ18OVPDB value adjusted for the difference in IMF between calcite and aragonite for the 2014 (-0.57‰) and 2011 (-0.81‰) sessions. * Conversion of the standard reference: d18OVPDB = (d18OVSMOW - 30.9…
